# Supplementary material for: Comparison of Morphological Characteristics, Histological Tissue Structures, and Intestinal Function Among Eight Ornamental Fish Species Under Identical Aquaculture Conditions
Source: Biology (Basel). 2026 Jun 30;15(13):1043. doi: 10.3390/biology15131043 (PMC13359742; doi:10.3390/biology15131043)
Supplement: Supplementary file 1 [file biology-15-01043-s001.zip]

Archive with 1 entries (1 files):
- biology-4360753-supplementary.pdf
